# Supplementary material for: ER-CGKA: Efficient and robust continuous group key agreement scheme with post-compromise forward security for IoV
Source: PLoS One. 2024 Aug 29;19(8):e0307867. doi: 10.1371/journal.pone.0307867 (PMC11361688; doi:10.1371/journal.pone.0307867)
Supplement: S1 Dataset — (XLSX) [file pone.0307867.s001.xlsx]

## Sheet: Sheet1
element	length		The bandwidth requirements (bits)
PID	32			Propose - ‘upd’	Propose - ‘add’	Propose - ‘rem’	Commit	Process & Key
ek	32		Hashimoto2022	224	192	128	8544	288
C0	32		Ours	256	224	160	14016	160
Ci	32
sig	64
svk	32
N	256
k	171
