# Supplementary material for: ER-CGKA: Efficient and robust continuous group key agreement scheme with post-compromise forward security for IoV
Source: PLoS One. 2024 Aug 29;19(8):e0307867. doi: 10.1371/journal.pone.0307867 (PMC11361688; doi:10.1371/journal.pone.0307867)
Supplement: S2 Dataset — (XLSX) [file pone.0307867.s002.xlsx]

## Sheet: Sheet1
algorithm	time(ms)
The generation of gk	0.416764
The generation of sig	0.437669
The generation of ver	1.73317
The generation of k	0.001
The generation of der	0.001
symmetric encryption se	0.008001
symmetric decryption sd	0.007001
secret sharing ss	0.0210044
secret recovery rec	0.0160038
PRP	0.002
VOPRF	0.003
bilinear pairing operation	2.972
point multiplication operation	5.265
The run time of Client							The run time of CS
Scheme	Group Creation	Proposals	Commit	Process & Key	Total		Group Creation	Proposals	Commit	Process & Key	Total
Hashimoto2022	0.417764	0.437669	0.856433	0.440669	2.15253		0	1.73317	1.73317	1.73317	5.1995
Ours	0.417764	0.437669	0.889438	0.003	1.74787		0	1.73317	1.74117	0	3.47433
